# Supplementary material for: Application of catastrophe theory in comprehensive ecological security assessment of plastic greenhouse soil contaminated by phthalate esters
Source: PLoS One. 2018 Oct 31;13(10):e0205680. doi: 10.1371/journal.pone.0205680 (PMC6209207; doi:10.1371/journal.pone.0205680)
Supplement: S2 File — (XLSX) [file pone.0205680.s002.xlsx]

## Sheet: 数据无量纲化
Indices	No.	Raw Data				Standardization Data
		GL	HS	PLK	SS	GL	HS	PLK	SS	max	min
Thickness of Plastic Films (mm)	D1	0.011	0.009	0.016	0.016	0.714286	1	0	0	0.016	0.009
Melt Index of Plastic Films (g 10 min-1)	D2	5.5	7	2.8	3	0.642857	1	0	0.047619	7	2.8
Sewage Wastewater irrigate proportion	D3	0.5	0.5	0	0	0.5	0.5	0	0	0.5	0
Underground Water irrigate proportion	D4	0.5	0.5	0	0	0.5	0.5	0	0	0.5	0
Age (yr)	D5	5	2.5	8.5	11	0.294118	0	0.705882	1	11	2.5
Plastic Film Mode (year)	D6	10	1.46	2.83	11	0.895178	0	0.143606	1	11	1.46
Temperature (°C)	D7	4.6	4.6	4.2	4.6	1	1	0	1	4.6	4.2
Rain (mm)	D8	16	16	17	16	0	0	1	0	17	16
PAEs Total Concentration in Soil (mg kg-1)	D9	2.07	2.56	1.29	0.94	0.697531	1	0.216049	0.94	2.56	0.94
DEHP Concentration in Soil (mg kg-1)	D10	0.98	0.91	0.39	0.25	0.98	0.91	0.39	0.25	0.98	0.25
DnBP Concentration in Soil (mg kg-1)	D11	0.46	0.69	0.42	0.33	0.46	0.69	0.42	0.33	0.69	0.33
DnOP Concentration in Soil (mg kg-1)	D12	0.01	0.01	0.01	0.01	0.01	0.01	0.01	0.01	0.01	0.01
PAEs Total Concentration in Turnip (mg kg-1)	D13	1.47	1.25	0.82	1.46	1	0.661538	0.82	0.984615	1.47	0.82
PAEs Total Concentration in Radish (mg kg-1)	D14	1.54	2.55	0.52	1.54	0.502463	1	0.52	0.502463	2.55	0.52
PAEs Total Concentration in Pakchoi (mg kg-1)	D15	2.72	1.34	0.73	1.6	1	0.306533	0.73	0.437186	2.72	0.73
PAEs Total Concentration in Chinese cabbage (mg kg-1)	D16	1.73	1.56	1.65	1.65	1	0	0.529412	0.529412	1.73	1.56
PAEs Total Concentration in Garlic bolt (mg kg-1)	D17	3.07	2.28	1.48	2.28	1	0.503145	0	0.503145	3.07	1.48
PAEs Total Concentration in Spinach (mg kg-1)	D18	2.13	1.42	0.82	1.31	1	0.458015	0.82	0.374046	2.13	0.82
PAEs Total Concentration in Cayenne (mg kg-1)	D19	0.81	2.73	1.44	0.78	0.81	1	0.338462	0.78	2.73	0.78
PAEs Total Concentration in Asparagus lettuce (mg kg-1)	D20	4.04	2.93	0.69	1.28	1	0.668657	0.69	0.176119	4.04	0.69
HQ values	D21	4.53	4.79	1.74	1.35	0.924419	1	0.113372	0	4.79	1.35
Bacteria Count (×107)	D22	2.05	3.61	2.63	2.88	0	1	0.371795	0.532051	3.61	2.05
Fungi Count (×106)	D23	4.25	3.97	4.02	4.57	0.466667	0	0.0833333	1	4.57	3.97
Shannon Index	D24	2.09	2.85	2.41	2.48	0	1	0.421053	0.513158	2.85	2.09
McIntosh Index	D25	1.5	1.72	1.58	1.62	0	1	0.363636	0.545455	1.72	1.5

## Sheet: 归一化处理
Indices	No.	Standardization Data
		GL	HS	PLK	SS	GL	HS	PLK	SS
Thickness of Plastic Films (mm)	D1	0.714286	1	0	0	0.845154	1	0	0
Melt Index of Plastic Films (g 10 min-1)	D2	0.642857	1	0	0.047619	0.863054	1	0	0.36246
Sewage Wastewater irrigate proportion	D3	0.5	0.5	0	0	0.707107	0.707107	0	0
Underground Water irrigate proportion	D4	0.5	0.5	0	0	0.793701	0.793701	0	0
Age (yr)	D5	0.294118	0	0.705882	1	0.542326	0	0.840168	1
Plastic Film Mode (year)	D6	0.895178	0	0.143606	1	0.963762	0	0.52367	1
Temperature (°C)	D7	1	1	0	1	1	1	0	1
Rain (mm)	D8	0	0	1	0	0	0	1	0
PAEs Total Concentration in Soil (mg kg-1)	D9	0.697531	1	0.216049	0.94	0.697531	1	0.216049	0.94
DEHP Concentration in Soil (mg kg-1)	D10	0.98	0.91	0.39	0.25	0.989949	0.953939	0.6245	0.5
DnBP Concentration in Soil (mg kg-1)	D11	0.46	0.69	0.42	0.33	0.771944	0.883656	0.748887	0.691042
DnOP Concentration in Soil (mg kg-1)	D12	0.01	0.01	0.01	0.01	0.316228	0.316228	0.316228	0.316228
PAEs Total Concentration in Turnip (mg kg-1)	D13	1	0.661538	0.82	0.984615	1	0.81335	0.905539	0.992278
PAEs Total Concentration in Radish (mg kg-1)	D14	0.502463	1	0.52	0.502463	0.795002	1	0.804145	0.795002
PAEs Total Concentration in Pakchoi (mg kg-1)	D15	1	0.306533	0.73	0.437186	1	0.553654	0.8544	0.6612
PAEs Total Concentration in Chinese cabbage (mg kg-1)	D16	1	0	0.529412	0.529412	1	0	0.808968	0.808968
PAEs Total Concentration in Garlic bolt (mg kg-1)	D17	1	0.503145	0	0.503145	1	0.842215	0	0.842215
PAEs Total Concentration in Spinach (mg kg-1)	D18	1	0.458015	0.82	0.374046	1	0.855413	0.961087	0.821457
PAEs Total Concentration in Cayenne (mg kg-1)	D19	0.81	1	0.338462	0.78	0.81	1	0.338462	0.78
PAEs Total Concentration in Asparagus lettuce (mg kg-1)	D20	1	0.668657	0.69	0.176119	1	0.668657	0.69	0.176119
HQ values	D21	0.924419	1	0.113372	0	0.924419	1	0.113372	0
Bacteria Count (×107)	D22	0	1	0.371795	0.532051	0	1	0.60975	0.729418
Fungi Count (×106)	D23	0.466667	0	0.0833333	1	0.775656	0	0.43679	1
Shannon Index	D24	0	1	0.421053	0.513158	0	1	0.648886	0.71635
McIntosh Index	D25	0	1	0.363636	0.545455	0	1	0.713766	0.817058

## Sheet: C值
No.	Indices	No.		GL	HS	PLK	SS	No.	GL	HS	PLK	SS
C1	Atmospheric Deposition	D1	Thickness	0.845154	1	0	0	C1	0.854104	1	0	0.18123
		D2	Melt Index	0.863054	1	0	0.36246
C2	Irrigation	D3	Sewage Wastewater	0.707107	0.707107	0	0	C2	0.750404	0.750404	0	0
		D4	Underground water	0.793701	0.793701	0	0
C3	Planting Mode	D5	Planting Age	0.542326	0	0.840168	1	C3	0.753044	0	0.681919	1
		D6	Plastic film mode	0.963762	0	0.52367	1
C4	Climate Condition	D7	Temperature	1	1	0	1	C4	0.5	0.5	0.5	0.5
		D8	Rain Water	0	0	1	0
C5	Total Concentration	D9	PAEs	0.697531	1	0.216049	0.94	C5	0.697531	1	0.216049	0.94
C6	Single Concentration	D10	DEHP	0.989949	0.953939	0.6245	0.5	C6	0.692707	0.717941	0.563205	0.502423
		D11	DnBP	0.771944	0.883656	0.748887	0.691042
		D12	DnOP	0.316228	0.316228	0.316228	0.316228
C7	Roots	D13	Turnip	1	0.81335	0.905539	0.992278	C7	0.897501	0.906675	0.854842	0.89364
		D14	Radish	0.795002	1	0.804145	0.795002
C8	Leafy	D15	Pakchoi	1	0.553654	0.8544	0.6612	C8	1	0.562821	0.656114	0.78346
		D16	Chinese cabbage	1	0	0.808968	0.808968
		D17	Garlic bolt	1	0.842215	0	0.842215
		D18	Spinach	1	0.855413	0.961087	0.821457
C9	Solanaceous	D19	Cayenne	0.81	1	0.338462	0.78	C9	0.81	1	0.338462	0.78
C10	Stems	D20	Asparagus lettuce	1	0.668657	0.69	0.176119	C10	1	0.668657	0.69	0.176119
C11	Health Risk	D21	HQ values	0.924419	1	0.113372	0	C11	0.924419	1	0.113372	0
C12	Soil Microbial Counts	D22	Bacteria	0	1	0.60975	0.729418	C12	0.387828	0.5	0.52327	0.864709
		D23	Fungi	0.775656	0	0.43679	1
C13	Microorganism Diversity Indices	D24	Shannon	0	1	0.648886	0.71635	C13	0	1	0.681326	0.766704
		D25	McIntosh	0	1	0.713766	0.817058

## Sheet: B值及A值
Items	No.	GL	HS	PLK	SS	No.	GL	HS	PLK	SS	No.	GL	HS	PLK	SS	总评	GL	HS	PLK	SS
Inside	C1	0.854104	1	0	0.18123	B1	0.91645	0.954362	0	0.212856	A1	0.948687	0.855891	0.466035	0.712862	结论	0.953668	0.954158	0.823424	0.872739
	C2	0.750404	0.750404	0	0
Outside	C3	0.753044	0	0.681919	1	B2	0.830741	0.39685	0.809742	0.89685
	C4	0.5	0.5	0.5	0.5
In Soil	C5	0.697531	1	0.216049	0.94	B3	0.417592	0.5	0.232406	0.484768	A2	0.818737	0.840749	0.718579	0.826976
	C6	0.692707	0.717941	0.563205	0.502423
In Vegetable	C7	0.897501	0.906675	0.854842	0.89364	B4	0.974012	0.925123	0.871185	0.878389
	C8	1	0.562821	0.656114	0.78346
	C9	0.81	1	0.338462	0.78
	C10	1	0.668657	0.69	0.176119
Human	C11	0.924419	1	0.113372	0	B5	0.924419	1	0.113372	0	A3	0.819629	0.974293	0.632833	0.486748
Microorganisms	C12	0.387828	0.5	0.52327	0.864709	B6	0.311379	0.853553	0.801656	0.922577
	C13	0	1	0.681326	0.766704
