# Supplementary material for: Application of catastrophe theory in comprehensive ecological security assessment of plastic greenhouse soil contaminated by phthalate esters
Source: PLoS One. 2018 Oct 31;13(10):e0205680. doi: 10.1371/journal.pone.0205680 (PMC6209207; doi:10.1371/journal.pone.0205680)
Supplement: S3 File — (XLSX) [file pone.0205680.s003.xlsx]

## Sheet: 数据无量纲化
Indices	No.	Raw Data				Standardization Data
		GL	HS	PLK	SS	GL	HS	PLK	SS	max	min
Thickness of Plastic Films (mm)	D1	0.011	0.009	0.016	0.016	0.714286	1	0	0	0.016	0.009
Melt Index of Plastic Films (g 10 min-1)	D2	5.5	7	2.8	3	0.642857	1	0	0.047619	7	2.8
Sewage Wastewater irrigate proportion	D3	0.5	0.5	0	0	0.5	0.5	0	0	0.5	0
Underground Water irrigate proportion	D4	0.5	0.5	0	0	0.5	0.5	0	0	0.5	0
Age (yr)	D5	5	2.5	8.5	11	0.294118	0	0.705882	1	11	2.5
Plastic Film Mode (year)	D6	10	1.46	2.83	11	0.895178	0	0.143606	1	11	1.46
Temperature (°C)	D7	2.9	2.9	3.2	2.9	0	0	1	0	3.2	2.9
Rain (mm)	D8	100	100	97	100	1	1	0	1	100	97
PAEs Total Concentration in Soil (mg kg-1)	D9	3.18	0.81	3.16	1.87	1	0.81	0.991561	0.447257	3.18	0.81
DEHP Concentration in Soil (mg kg-1)	D10	2.09	0.54	3.04	1.02	0.62	0.54	1	0.192	3.04	0.54
DnBP Concentration in Soil (mg kg-1)	D11	0.14	0.07	0.13	0.15	0.14	0.07	0.13	0.15	0.15	0.07
DnOP Concentration in Soil (mg kg-1)	D12	0.34	0.05	0	0.04	0.34	0.05	0	0.04	0.34	0
PAEs Total Concentration in Turnip (mg kg-1)	D13	0.16	0.62	0.13	0.27	0.16	0.62	0.13	0.27	0.62	0.13
PAEs Total Concentration in Radish (mg kg-1)	D14	0.05	0.12	0.06	0.07	0.05	0.12	0.06	0.07	0.12	0.05

## Sheet: 归一化处理
Indices	No.	Standardization Data
		GL	HS	PLK	SS	GL	HS	PLK	SS
Thickness of Plastic Films (mm)	D1	0.714286	1	0	0	0.845154	1	0	0
Melt Index of Plastic Films (g 10 min-1)	D2	0.642857	1	0	0.047619	0.863054	1	0	0.36246
Sewage Wastewater irrigate proportion	D3	0.5	0.5	0	0	0.707107	0.707107	0	0
Underground Water irrigate proportion	D4	0.5	0.5	0	0	0.793701	0.793701	0	0
Age (yr)	D5	0.294118	0	0.705882	1	0.542326	0	0.840168	1
Plastic Film Mode (year)	D6	0.895178	0	0.143606	1	0.963762	0	0.52367	1
Temperature (°C)	D7	0	0	1	0	0	0	1	0
Rain (mm)	D8	1	1	0	1	1	1	0	1
PAEs Total Concentration in Soil (mg kg-1)	D9	1	0.81	0.991561	0.447257	1	0.81	0.991561	0.447257
DEHP Concentration in Soil (mg kg-1)	D10	0.62	0.54	1	0.192	0.787401	0.734847	1	0.438178
DnBP Concentration in Soil (mg kg-1)	D11	0.14	0.07	0.13	0.15	0.519249	0.412129	0.50658	0.531329
DnOP Concentration in Soil (mg kg-1)	D12	0.34	0.05	0	0.04	0.763607	0.472871	0	0.447214
PAEs Total Concentration in Turnip (mg kg-1)	D13	0.16	0.62	0.13	0.27	0.4	0.787401	0.360555	0.519615
PAEs Total Concentration in Radish (mg kg-1)	D14	0.05	0.12	0.06	0.07	0.368403	0.493242	0.391487	0.412129

## Sheet: C值
No.	Indices	No.		GL	HS	PLK	SS	No.	GL	HS	PLK	SS
C1	Atmospheric Deposition	D1	Thickness	0.845154	1	0	0	C1	0.854104	1	0	0.18123
		D2	Melt Index	0.863054	1	0	0.36246
C2	Irrigation	D3	Sewage Wastewater	0.707107	0.707107	0	0	C2	0.750404	0.750404	0	0
		D4	Underground water	0.793701	0.793701	0	0
C3	Planting Mode	D5	Planting Age	0.542326	0	0.840168	1	C3	0.753044	0	0.681919	1
		D6	Plastic film mode	0.963762	0	0.52367	1
C4	Climate Condition	D7	Temperature	0	0	1	0	C4	0.5	0.5	0.5	0.5
		D8	Rain Water	1	1	0	1
C5	Total Concentration	D9	PAEs	1	0.81	0.991561	0.447257	C5	1	0.81	0.991561	0.447257
C6	Single Concentration	D10	DEHP	0.787401	0.734847	1	0.438178	C6	0.690086	0.539949	0.502193	0.47224
		D11	DnBP	0.519249	0.412129	0.50658	0.531329
		D12	DnOP	0.763607	0.472871	0	0.447214
C7	Roots	D13	Turnip	0.4	0.787401	0.360555	0.519615	C7	0.384202	0.640322	0.376021	0.465872
		D14	Radish	0.368403	0.493242	0.391487	0.412129

## Sheet: B值及A值
Items	No.	GL	HS	PLK	SS	No.	GL	HS	PLK	SS	No.	GL	HS	PLK	SS	总评	GL	HS	PLK	SS
Inside	C1	0.854104	1	0	0.18123	B1	0.91645	0.954362	0	0.212856	A1	0.948687	0.855891	0.466035	0.712862	结论	0.934528	0.920133	0.788162	0.861135
	C2	0.750404	0.750404	0	0
Outside	C3	0.753044	0	0.681919	1	B2	0.830741	0.39685	0.809742	0.89685
	C4	0.5	0.5	0.5	0.5
In Soil	C5	1	0.81	0.991561	0.447257	B3	0.5	0.45	0.497886	0.334387	A2	0.717041	0.766369	0.713694	0.676738
	C6	0.690086	0.539949	0.502193	0.47224
In Vegetable	C7	0.384202	0.640322	0.376021	0.465872	B4	0.384202	0.640322	0.376021	0.465872
